# Supplementary material for: Accuracy of neutrophil lymphocyte ratio for diagnosis of acute appendicitis in children: A diagnostic study
Source: Ann Med Surg (Lond). 2019 Oct 17;48:35–8. doi: 10.1016/j.amsu.2019.10.013 (PMC6820073; doi:10.1016/j.amsu.2019.10.013)
Supplement: Multimedia component 1 [file mmc1.xml]

<?xml version="1.0" encoding="utf-8" standalone="no"?>
<data>
  <datasets>
    <author>drgunadi@ugm.ac.id</author>
    <type>0</type>
    <dataset>
      <value>4</value>
      <reason>Data will be made available on request</reason>
      <comments />
    </dataset>
  </datasets>
</data>
